# Supplementary material for: Adjuvant-Mediated Differences in Antibody Responses to Computationally Optimized Hemagglutinin and Neuraminidase Vaccines
Source: Viruses. 2023 Jan 25;15(2):347. doi: 10.3390/v15020347 (PMC9960755; doi:10.3390/v15020347)
Supplement: Supplementary file 1 [file viruses-15-00347-s001.zip]

Archive with 1 entries (1 files):
- viruses-2172276-supplementary.pdf
